# Supplementary material for: Transcriptomic and physiological effects of superabsorbent polymer seed coating on maize under drought stress
Source: Front Plant Sci. 2026 Feb 5;17:1736004. doi: 10.3389/fpls.2026.1736004 (PMC12916425; doi:10.3389/fpls.2026.1736004)
Supplement: Supplementary file 6 [file Table4.xlsx]

## Sheet: CN
Table S4. Comprehensive List of DEGs Identified Across All Treatment Comparisons. The table provides the complete set of genes identified as differentially expressed in the pairwise comparisons CN vs. CS. For each gene, the table includes the Gene ID, gene annotation/description, the log2Fold Change (LFC), the p-value, and the FDR(padj) for each comparison. Genes were filtered using the criteria …
Gene	baseMean	log2FoldChange	lfcSE	pvalue	padj	direction
Zm00001eb029150	625.486	-2.70116	0.687594	3.403e-06	0.00057957	Downregulated
Zm00001eb021680	143.506	-9.01935	3.0167	2.01376e-07	5.33109e-05	Downregulated
Zm00001eb023550	346.469	-5.39171	0.995135	2.44362e-09	1.1032e-06	Downregulated
Zm00001eb014200	2550.74	1.4192	0.564244	0.000535411	0.0285706	Upregulated
Zm00001eb001080	20014.9	-2.0595	1.00394	0.00104875	0.0460317	Downregulated
Zm00001eb000090	749.34	-4.03077	0.855011	9.49767e-08	2.79604e-05	Downregulated
Zm00001eb033910	2668.44	1.40596	0.571272	0.000650797	0.0326379	Upregulated
Zm00001eb001630	6737.61	1.3685	0.413435	5.73037e-05	0.00558162	Upregulated
Zm00001eb062310	5738.71	-1.7228	0.686327	0.000461246	0.025912	Downregulated
Zm00001eb006930	633.184	3.00151	1.07036	0.000146997	0.0117613	Upregulated
Zm00001eb036450	69.4964	5.27869	2.54626	0.000444931	0.0252086	Upregulated
Zm00001eb060490	4554.02	7.47806	2.38156	2.03608e-05	0.00252883	Upregulated
Zm00001eb058170	334.689	-4.691	1.04118	2.14986e-07	5.55877e-05	Downregulated
Zm00001eb002440	6166.96	-1.96855	0.755703	0.000323285	0.0204786	Downregulated
Zm00001eb032630	17388.7	4.91015	3.37497	0.000971692	0.0436127	Upregulated
Zm00001eb043450	61024.4	7.2223	2.74081	8.08936e-05	0.00723274	Upregulated
Zm00001eb036300	838.406	2.09576	0.854026	0.000470712	0.0263025	Upregulated
Zm00001eb022160	518.333	-1.60323	0.486861	4.8937e-05	0.00500671	Downregulated
Zm00001eb035140	2204.4	3.51516	1.67471	0.000637622	0.0322691	Upregulated
Zm00001eb000560	1703.97	-7.94598	1.06469	6.2863e-15	1.27711e-11	Downregulated
Zm00001eb006950	19.1992	3.16988	1.46829	0.000860894	0.0402414	Upregulated
Zm00001eb048140	3064.54	-4.08348	1.15684	1.18041e-05	0.00165386	Downregulated
Zm00001eb041500	211.882	3.7233	2.27506	0.00108664	0.046899	Upregulated
Zm00001eb005360	805.817	1.58746	0.6923	0.000868508	0.0403795	Upregulated
Zm00001eb059150	210.253	3.33421	1.06953	5.84826e-05	0.0056577	Upregulated
Zm00001eb060800	1463.67	-2.74194	0.604334	2.46628e-07	6.31945e-05	Downregulated
Zm00001eb051510	6381.21	-1.21305	0.451078	0.000420416	0.0246674	Downregulated
Zm00001eb013480	596.108	3.53564	1.35087	0.000219463	0.015566	Upregulated
Zm00001eb038880	1817.73	2.23136	0.923722	0.000496392	0.0274144	Upregulated
Zm00001eb062860	127.193	4.21518	1.15327	8.77898e-06	0.00130893	Upregulated
Zm00001eb058700	8667.59	-1.43028	0.585513	0.000659687	0.0328022	Downregulated
Zm00001eb037990	235.007	4.81995	2.27223	0.00043525	0.0248426	Upregulated
Zm00001eb053710	10743.4	7.36448	2.15945	9.85535e-06	0.00143013	Upregulated
Zm00001eb028720	3886.58	5.99499	1.36861	3.46723e-07	8.28697e-05	Upregulated
Zm00001eb054960	6361.78	1.5	0.524864	0.00019859	0.0145098	Upregulated
Zm00001eb053870	1334.85	-1.199	0.502631	0.000950237	0.0430361	Downregulated
Zm00001eb006420	987.287	5.92885	2.66045	0.000264547	0.0177459	Upregulated
Zm00001eb014500	443.116	1.65236	0.639935	0.000421502	0.0246674	Upregulated
Zm00001eb035610	414.36	-2.17471	0.881803	0.000430609	0.0248426	Downregulated
Zm00001eb006080	2074.33	-1.36179	0.566724	0.000778181	0.037261	Downregulated
Zm00001eb060470	17719.9	7.10773	3.3322	0.000187458	0.0139016	Upregulated
Zm00001eb059580	1653.82	6.60454	1.73552	3.11343e-06	0.00053668	Upregulated
Zm00001eb000850	1981.13	-2.08112	1.01499	0.0010805	0.0468468	Downregulated
Zm00001eb011280	2586.48	-5.03745	1.01727	2.44469e-08	8.91433e-06	Downregulated
Zm00001eb059550	246.574	5.75928	1.6229	8.79e-06	0.00130893	Upregulated
Zm00001eb023230	2615.3	3.36758	1.53899	0.000614505	0.0314348	Upregulated
Zm00001eb019240	1761.28	-1.17343	0.380599	0.000141565	0.0114386	Downregulated
Zm00001eb165390	267.071	11.7704	2.92592	1.08927e-10	6.07468e-08	Upregulated
Zm00001eb195350	307.722	-2.2568	0.926432	0.000441016	0.0250367	Downregulated
Zm00001eb184500	3130.6	1.21892	0.431238	0.000297715	0.0193767	Upregulated
Zm00001eb197570	826.274	6.90781	1.68703	9.64905e-07	0.000204805	Upregulated
Zm00001eb177100	967.293	-1.42009	0.47742	0.000152594	0.0119892	Downregulated
Zm00001eb188220	72.6402	-2.91724	1.04512	0.000178057	0.0134689	Downregulated
Zm00001eb200910	19946.8	5.52491	2.3483	0.000241179	0.0165691	Upregulated
Zm00001eb184970	162.486	2.81031	0.714319	3.44469e-06	0.000583178	Upregulated
Zm00001eb178550	899.325	2.27177	0.803176	0.000171243	0.0131942	Upregulated
Zm00001eb179240	2261.37	6.03386	0.758953	7.65936e-17	2.42053e-13	Upregulated
Zm00001eb210000	3485.13	3.07457	1.2829	0.000400653	0.0239903	Upregulated
Zm00001eb200750	1424.49	-1.17745	0.39128	0.000171642	0.0131942	Downregulated
Zm00001eb182010	1706.44	-2.15013	0.75762	0.000151712	0.0119892	Downregulated
Zm00001eb165810	295.513	8.21833	2.07951	1.72881e-06	0.000312895	Upregulated
Zm00001eb194530	240.905	-2.35593	0.989092	0.000486628	0.0270854	Downregulated
Zm00001eb191990	2187.42	2.35225	1.06119	0.000738901	0.0358021	Upregulated
Zm00001eb195010	32400.6	1.40301	0.281525	3.22386e-08	1.11262e-05	Upregulated
Zm00001eb165860	2890.32	-1.70915	0.760578	0.000848828	0.0397732	Downregulated
Zm00001eb204940	1984.85	-1.0558	0.409282	0.000657074	0.0327687	Downregulated
Zm00001eb183860	2254.64	-1.53047	0.484008	8.08356e-05	0.00723274	Downregulated
Zm00001eb179930	160.381	-6.39286	1.32486	3.74372e-07	8.79992e-05	Downregulated
Zm00001eb186800	4632.92	7.2022	2.68765	6.8247e-05	0.00642553	Upregulated
Zm00001eb165930	90.6603	4.20877	1.00027	1.03014e-06	0.000213863	Upregulated
Zm00001eb187380	453.022	6.19188	3.63154	0.000427772	0.0247291	Upregulated
Zm00001eb199970	3523.84	-1.09462	0.394231	0.000381552	0.0229432	Downregulated
Zm00001eb185550	1380.48	-1.33667	0.523123	0.000480642	0.0268047	Downregulated
Zm00001eb169370	4255.24	6.03914	1.82207	1.90339e-05	0.00243857	Upregulated
Zm00001eb190130	3021.97	-1.67668	0.682101	0.000537814	0.0286451	Downregulated
Zm00001eb089330	446.261	-10.1821	1.59542	6.0517e-11	3.58589e-08	Downregulated
Zm00001eb079080	1108.52	-1.16096	0.379727	0.000151896	0.0119892	Downregulated
Zm00001eb066960	5429.42	1.99904	0.819168	0.000509795	0.0277239	Upregulated
Zm00001eb092240	285.507	-1.81431	0.712816	0.000405887	0.0241511	Downregulated
Zm00001eb100620	5099.39	-1.37986	0.473924	0.000194817	0.0142809	Downregulated
Zm00001eb100010	197.719	-4.99354	1.2259	1.30751e-06	0.000254714	Downregulated
Zm00001eb117090	261.67	2.2484	0.835082	0.000251871	0.0171381	Upregulated
Zm00001eb078460	6850.23	1.33435	0.415131	8.1121e-05	0.00723274	Upregulated
Zm00001eb113360	243.271	-2.67198	1.07093	0.000342452	0.021174	Downregulated
Zm00001eb108890	8375.37	-1.71173	0.740764	0.00075419	0.0363571	Downregulated
Zm00001eb072750	974.774	2.23273	0.893406	0.000407644	0.0242051	Upregulated
Zm00001eb099410	3253.38	3.23672	1.65019	0.000936482	0.0424807	Upregulated
Zm00001eb072080	299.933	-8.07663	1.423	3.99808e-09	1.72293e-06	Downregulated
Zm00001eb075510	317.004	-3.66541	1.2283	7.68096e-05	0.00691335	Downregulated
Zm00001eb092790	390.653	-6.9972	1.26145	7.18793e-10	3.58665e-07	Downregulated
Zm00001eb113610	9227.9	-3.03552	1.12986	0.000188187	0.0139016	Downregulated
Zm00001eb113840	2281.83	-2.08229	0.994891	0.000980655	0.0438462	Downregulated
Zm00001eb095430	365.018	-11.7471	3.16816	3.30855e-13	3.76407e-10	Downregulated
Zm00001eb096360	107.074	-6.6004	1.76118	2.33101e-05	0.0028577	Downregulated
Zm00001eb076670	2868.87	-2.27695	1.06094	0.000816308	0.0388251	Downregulated
Zm00001eb089520	127.193	6.42864	3.18505	0.000557795	0.0292708	Upregulated
Zm00001eb108680	2817.15	-1.70595	0.579925	0.000144126	0.0115797	Downregulated
Zm00001eb079210	1721.89	2.10477	0.867503	0.000522224	0.0280067	Upregulated
Zm00001eb088230	201.889	-3.08836	1.18529	0.000252873	0.0171652	Downregulated
Zm00001eb117010	4730.52	6.06875	3.66268	0.000503987	0.0276193	Upregulated
Zm00001eb099720	201.744	-2.35085	0.857453	0.000210574	0.0150256	Downregulated
Zm00001eb092700	102.37	7.33267	2.12118	1.92702e-05	0.00245777	Upregulated
Zm00001eb097100	5396.2	-1.82557	0.640465	0.000176677	0.013436	Downregulated
Zm00001eb098970	4462.2	3.44853	1.09485	5.19096e-05	0.0051443	Upregulated
Zm00001eb082970	2927.27	1.31677	0.486398	0.000335127	0.0209775	Upregulated
Zm00001eb098100	836.793	-2.0709	0.844279	0.0004619	0.025912	Downregulated
Zm00001eb103700	1807.75	-1.64996	0.704354	0.00072408	0.0353465	Downregulated
Zm00001eb112950	31549.2	3.9118	1.29159	7.12301e-05	0.00662068	Upregulated
Zm00001eb095370	4337.43	-2.40108	0.529578	2.61828e-07	6.64902e-05	Downregulated
Zm00001eb083570	85.3813	-6.94946	2.9235	4.48709e-05	0.00465773	Downregulated
Zm00001eb078700	1866.52	-2.46296	1.07094	0.000554213	0.0291367	Downregulated
Zm00001eb129310	95.7797	4.96857	3.09114	0.00106428	0.0464266	Upregulated
Zm00001eb130890	31.4216	-7.9886	2.97588	4.54844e-06	0.000739238	Downregulated
Zm00001eb144750	137.988	-8.38065	3.04916	2.77581e-06	0.000481401	Downregulated
Zm00001eb131630	2236.67	2.51514	1.24608	0.00101155	0.0450242	Upregulated
Zm00001eb127300	2790.43	3.61045	1.14557	5.01864e-05	0.00507972	Upregulated
Zm00001eb151820	853.658	-1.42806	0.548126	0.000438283	0.0249313	Downregulated
Zm00001eb131240	145.674	5.22002	1.66391	3.844e-05	0.00415708	Upregulated
Zm00001eb144260	4122.68	2.40297	0.889356	0.00022688	0.0158787	Upregulated
Zm00001eb137530	949.356	3.76675	1.03322	8.39671e-06	0.00127076	Upregulated
Zm00001eb130620	2012.73	-1.34777	0.369388	1.61673e-05	0.00216619	Downregulated
Zm00001eb155380	245.652	5.51443	1.8361	4.81397e-05	0.00494292	Upregulated
Zm00001eb161510	1314.21	1.98196	0.607525	5.01569e-05	0.00507972	Upregulated
Zm00001eb143060	3227.07	-1.52085	0.566351	0.000334187	0.0209775	Downregulated
Zm00001eb149390	3487.28	-1.75666	0.608274	0.000163684	0.0126853	Downregulated
Zm00001eb158810	20368.5	5.22367	3.33559	0.000843674	0.0396624	Upregulated
Zm00001eb146710	24468.7	6.23235	2.48425	0.000141316	0.0114386	Upregulated
Zm00001eb124150	1703.3	6.27548	2.33099	8.54703e-05	0.00750292	Upregulated
Zm00001eb124900	840.641	4.09372	1.92889	0.000553988	0.0291367	Upregulated
Zm00001eb144570	714.368	-1.41631	0.553201	0.000500489	0.0274805	Downregulated
Zm00001eb129550	358.055	3.63288	2.12805	0.00105654	0.0462311	Upregulated
Zm00001eb121190	288.615	-5.87419	1.25736	8.97e-08	2.68552e-05	Downregulated
Zm00001eb125630	1308.08	1.67227	0.512068	5.11111e-05	0.00510071	Upregulated
Zm00001eb158950	10034.3	7.38923	1.60245	1.02495e-07	2.97466e-05	Upregulated
Zm00001eb137380	601.936	4.48039	2.34572	0.000572224	0.029808	Upregulated
Zm00001eb122360	1313.45	-2.40628	0.766757	6.28057e-05	0.00593462	Downregulated
Zm00001eb157410	1230.36	-3.41381	0.757908	2.76951e-07	6.8496e-05	Downregulated
Zm00001eb159000	441.815	-1.8104	0.82063	0.000907518	0.0414312	Downregulated
Zm00001eb121470	60418.9	4.42764	2.07354	0.000518188	0.0279664	Upregulated
Zm00001eb125340	4054.62	1.51654	0.564277	0.000327741	0.0207147	Upregulated
Zm00001eb224660	529.925	-11.3576	3.15182	5.35412e-12	4.08992e-09	Downregulated
Zm00001eb246780	7890.99	1.55726	0.627877	0.000553748	0.0291367	Upregulated
Zm00001eb213110	12910.4	5.01886	3.91815	0.000965025	0.043498	Upregulated
Zm00001eb250800	843.255	2.34478	0.876456	0.000245833	0.0168076	Upregulated
Zm00001eb226210	4345.9	4.34162	1.67798	0.000201381	0.0146114	Upregulated
Zm00001eb239500	1031.61	1.70639	0.771446	0.000968152	0.0435699	Upregulated
Zm00001eb258990	7646.57	6.52634	1.71945	3.58017e-06	0.000598984	Upregulated
Zm00001eb224300	673.246	-6.78737	1.11376	7.02472e-11	4.07749e-08	Downregulated
Zm00001eb211750	897.493	7.00682	1.4886	6.08825e-08	1.92402e-05	Upregulated
Zm00001eb224290	1815.64	-5.51705	1.11179	2.49245e-08	8.97345e-06	Downregulated
Zm00001eb219710	667.525	2.93757	1.27191	0.000508729	0.0277239	Upregulated
Zm00001eb221120	555.844	13.6616	3.53907	9.99963e-10	4.8205e-07	Upregulated
Zm00001eb259000	893.301	1.42742	0.583875	0.000696009	0.0341898	Upregulated
Zm00001eb246270	14316.7	2.2396	1.01903	0.000875249	0.0405437	Upregulated
Zm00001eb226480	521.33	-10.5128	3.23866	1.30342e-08	5.24402e-06	Downregulated
Zm00001eb241560	12361	4.30511	1.53915	0.000127099	0.0104479	Upregulated
Zm00001eb222670	602.713	-4.05863	1.01243	2.17984e-06	0.000387494	Downregulated
Zm00001eb259060	3419.48	-1.71452	0.64164	0.000307445	0.0198716	Downregulated
Zm00001eb230270	230.511	-3.01697	1.05584	0.000123785	0.0102644	Downregulated
Zm00001eb221190	4167	-1.12755	0.429531	0.000559244	0.0292886	Downregulated
Zm00001eb226470	1395.91	5.75133	3.0465	0.000488469	0.0271348	Upregulated
Zm00001eb247420	64.514	-7.35206	2.87095	1.14516e-05	0.00161241	Downregulated
Zm00001eb221390	61.5281	-8.9294	3.01408	2.69112e-07	6.75499e-05	Downregulated
Zm00001eb224310	426.103	-11.9547	3.29357	1.19931e-11	8.31972e-09	Downregulated
Zm00001eb235080	559.305	12.5817	3.1767	1.53876e-09	7.05894e-07	Upregulated
Zm00001eb254990	531.217	2.35141	0.926169	0.000360938	0.0220296	Upregulated
Zm00001eb217890	11836.2	6.26624	2.15706	5.80267e-05	0.00563275	Upregulated
Zm00001eb235580	2262.29	-1.13908	0.435856	0.000560193	0.0292886	Downregulated
Zm00001eb257440	5661.25	-1.76801	0.795144	0.000870284	0.0403795	Downregulated
Zm00001eb216020	7586.48	-1.54153	0.679632	0.000765527	0.0367789	Downregulated
Zm00001eb211510	435.696	1.4075	0.502569	0.00026718	0.0178803	Upregulated
Zm00001eb241880	1081.91	1.24095	0.528791	0.00100661	0.0448746	Upregulated
Zm00001eb212510	2108.54	-2.13613	0.889999	0.000497604	0.027428	Downregulated
Zm00001eb231070	8623.68	1.10297	0.390018	0.000341154	0.0211396	Upregulated
Zm00001eb239020	66.5112	-5.02917	1.39178	8.97884e-06	0.00132591	Downregulated
Zm00001eb252890	1129.26	-1.95075	0.639039	9.21012e-05	0.00801083	Downregulated
Zm00001eb299140	38.1391	-6.98641	2.89355	3.42643e-05	0.00386724	Downregulated
Zm00001eb327880	6564.43	1.56576	0.617696	0.000509116	0.0277239	Upregulated
Zm00001eb315010	272.895	2.67672	0.82196	4.19203e-05	0.00439962	Upregulated
Zm00001eb299150	187.347	-10.1597	3.0474	1.33193e-09	6.21031e-07	Downregulated
Zm00001eb315450	509.34	4.26084	1.46264	8.1914e-05	0.00728062	Upregulated
Zm00001eb328730	1429.28	2.92294	1.46953	0.000897637	0.0411121	Upregulated
Zm00001eb316960	7380.45	-2.01932	0.567287	1.32933e-05	0.00180903	Downregulated
Zm00001eb329370	104.468	-9.50548	3.04605	3.79099e-08	1.25548e-05	Downregulated
Zm00001eb327820	1709.6	2.2374	1.07671	0.00102013	0.0452646	Upregulated
Zm00001eb310470	2066.9	2.4903	0.782025	5.40017e-05	0.00533304	Upregulated
Zm00001eb300740	4483.9	-1.66115	0.777694	0.00111216	0.0477824	Downregulated
Zm00001eb325880	14928.1	1.10886	0.468075	0.00113544	0.0483445	Upregulated
Zm00001eb331260	2229.39	2.69837	0.980511	0.000187805	0.0139016	Upregulated
Zm00001eb329260	619.911	-6.77559	1.24454	2.48796e-09	1.10566e-06	Downregulated
Zm00001eb304050	54.0152	-8.58384	3.01288	1.05286e-06	0.000216995	Downregulated
Zm00001eb328330	966.473	-1.49998	0.679422	0.00108447	0.046899	Downregulated
Zm00001eb326900	1753.01	-1.92962	0.768023	0.000420209	0.0246674	Downregulated
Zm00001eb299240	202.828	-3.29037	1.1082	8.30794e-05	0.00733834	Downregulated
Zm00001eb328310	2344.54	3.60064	1.3636	0.000200481	0.0145833	Upregulated
Zm00001eb307320	772.587	4.42775	1.66042	0.000148155	0.0118035	Upregulated
Zm00001eb331080	166.664	-1.75592	0.776011	0.000828116	0.0390881	Downregulated
Zm00001eb314610	7781.61	-2.94926	0.859365	2.03313e-05	0.00252883	Downregulated
Zm00001eb308890	367.013	-2.13275	0.787603	0.000236596	0.0162936	Downregulated
Zm00001eb314450	52.3614	-6.4278	1.78759	3.87468e-05	0.00415863	Downregulated
Zm00001eb299910	912.683	-2.46293	0.592811	1.42785e-06	0.000267177	Downregulated
Zm00001eb323330	2698.12	2.04171	0.640143	6.02776e-05	0.00575059	Upregulated
Zm00001eb316840	1831.69	1.28335	0.469208	0.000336324	0.0209775	Upregulated
Zm00001eb305600	517.572	-4.26229	0.815788	7.94903e-09	3.3248e-06	Downregulated
Zm00001eb302760	11537.8	3.94563	1.90115	0.000646901	0.0325074	Upregulated
Zm00001eb304680	2890.56	-1.87669	0.80167	0.000507877	0.0277239	Downregulated
Zm00001eb310430	228.686	2.52414	1.13259	0.000667263	0.0330057	Upregulated
Zm00001eb326810	8917.24	5.36856	2.67994	0.000467896	0.0261966	Upregulated
Zm00001eb328720	5677.13	-1.27612	0.479062	0.000427301	0.0247291	Downregulated
Zm00001eb314670	36.6785	-8.78596	3.08645	1.13606e-06	0.000229163	Downregulated
Zm00001eb307790	1924.93	1.44725	0.48117	0.000140169	0.0114386	Upregulated
Zm00001eb307550	47.6039	-6.56588	2.8603	7.34517e-05	0.00676089	Downregulated
Zm00001eb298560	2982.97	2.10888	0.871856	0.000519198	0.0279679	Upregulated
Zm00001eb329800	150.271	-10.1656	3.10078	3.69952e-09	1.6188e-06	Downregulated
Zm00001eb328980	244.454	7.31506	1.6944	4.51819e-07	0.000102805	Upregulated
Zm00001eb336640	69.0698	-8.88215	3.08033	8.14374e-07	0.000175473	Downregulated
Zm00001eb345670	179.42	2.90908	1.26308	0.000525192	0.028078	Upregulated
Zm00001eb366560	2063.87	3.48769	1.31739	0.000209127	0.0149824	Upregulated
Zm00001eb357630	10630.8	5.49609	2.60667	0.000372821	0.0226576	Upregulated
Zm00001eb334780	2975.65	6.12715	1.8616	1.97737e-05	0.00248851	Upregulated
Zm00001eb362750	164.508	11.0828	3.1736	1.7663e-07	4.73934e-05	Upregulated
Zm00001eb357130	646.749	3.13999	1.51218	0.000746607	0.0360526	Upregulated
Zm00001eb357920	1420.85	-2.83964	0.854623	3.13443e-05	0.00360929	Downregulated
Zm00001eb335510	950.884	2.82672	1.53052	0.0011101	0.0477664	Upregulated
Zm00001eb338950	107.155	-10.3458	3.16778	6.68093e-09	2.8361e-06	Downregulated
Zm00001eb361960	613.006	4.17026	2.19993	0.000713172	0.0349123	Upregulated
Zm00001eb364620	831.767	4.3908	1.96697	0.000420752	0.0246674	Upregulated
Zm00001eb334850	6159.87	3.95578	1.37616	0.000105825	0.00901156	Upregulated
Zm00001eb333370	244.17	4.06458	0.988611	1.50017e-06	0.000277064	Upregulated
Zm00001eb356450	1688.42	-2.94198	1.19756	0.000338408	0.0210153	Downregulated
Zm00001eb336480	726.885	3.43905	1.94254	0.00111679	0.0477828	Upregulated
Zm00001eb367730	1033.24	-3.34081	0.814602	1.47737e-06	0.000274636	Downregulated
Zm00001eb354930	1247.6	2.11366	0.844047	0.000418459	0.0246674	Upregulated
Zm00001eb364390	777.909	-1.58937	0.640293	0.000543907	0.0288441	Downregulated
Zm00001eb342120	1398.62	-3.33614	1.10994	7.40226e-05	0.00676962	Downregulated
Zm00001eb366700	20074.8	4.96541	4.5025	0.00106366	0.0464266	Upregulated
Zm00001eb342410	833.91	1.46319	0.648469	0.00101407	0.0450657	Upregulated
Zm00001eb370570	1200.02	3.85906	2.25345	0.00103884	0.0458087	Upregulated
Zm00001eb338190	3525.81	-1.49778	0.483902	9.43039e-05	0.00815255	Downregulated
Zm00001eb354980	99.949	10.1047	3.02922	3.45127e-07	8.28697e-05	Upregulated
Zm00001eb339770	545.397	3.05172	0.951382	4.35107e-05	0.00453308	Upregulated
Zm00001eb334770	5249.73	1.3479	0.409813	6.04538e-05	0.00575059	Upregulated
Zm00001eb334810	3322.69	2.59332	1.2396	0.000865712	0.0403649	Upregulated
Zm00001eb343260	2624.53	-1.64327	0.701598	0.000725685	0.0353465	Downregulated
Zm00001eb356980	924.485	-2.06888	0.757802	0.000227221	0.0158787	Downregulated
Zm00001eb360630	338.901	2.03976	1.00018	0.00115954	0.0491165	Upregulated
Zm00001eb266410	323.762	-9.01058	2.90631	2.72933e-08	9.70344e-06	Downregulated
Zm00001eb260400	173.698	3.67069	1.17322	5.16724e-05	0.00513869	Upregulated
Zm00001eb297470	1053.47	-4.16366	1.17206	1.09609e-05	0.001551	Downregulated
Zm00001eb265340	1139.67	-1.86545	0.782479	0.000581147	0.0299786	Downregulated
Zm00001eb281500	10140.8	-3.10628	1.15924	0.000188143	0.0139016	Downregulated
Zm00001eb260250	70.6765	9.66383	3.70305	3.17352e-05	0.00363957	Upregulated
Zm00001eb287980	829.634	-2.49101	1.2214	0.000929343	0.0422242	Downregulated
Zm00001eb291540	990.809	-2.4207	1.07633	0.000635075	0.032255	Downregulated
Zm00001eb296710	176.53	4.58151	1.3961	2.63164e-05	0.00318083	Upregulated
Zm00001eb271830	1862.31	-2.35808	1.13501	0.000861648	0.0402414	Downregulated
Zm00001eb285890	15231.5	-1.83031	0.699701	0.000334771	0.0209775	Downregulated
Zm00001eb287940	373.557	3.15727	1.71575	0.00109136	0.0470308	Upregulated
Zm00001eb281330	403.397	-5.98328	1.26033	6.2766e-08	1.96175e-05	Downregulated
Zm00001eb284410	132.384	-2.63627	1.13944	0.000579804	0.0299786	Downregulated
Zm00001eb282550	190.561	3.39475	1.16491	0.00010265	0.00876744	Upregulated
Zm00001eb289960	817.149	-1.76532	0.571745	9.09895e-05	0.00793842	Downregulated
Zm00001eb278120	971.598	-4.04659	1.17581	1.62392e-05	0.00216619	Downregulated
Zm00001eb297620	7370.17	3.49294	1.85314	0.00095913	0.0433009	Upregulated
Zm00001eb284240	519.513	-2.26932	0.894338	0.000351234	0.0215392	Downregulated
Zm00001eb267050	6409.94	-2.3245	1.14322	0.000982	0.0438462	Downregulated
Zm00001eb260240	717.151	1.62656	0.556381	0.000163353	0.0126853	Upregulated
Zm00001eb383340	320.733	7.09947	2.67204	9.57387e-05	0.00825151	Upregulated
Zm00001eb371660	4115.89	1.75526	0.552674	6.87472e-05	0.00643193	Upregulated
Zm00001eb384310	125.088	4.31481	1.30424	2.70721e-05	0.00324887	Upregulated
Zm00001eb399690	680.983	-12.6491	3.29082	2.62198e-14	3.92497e-11	Downregulated
Zm00001eb399090	2030.58	-3.49628	0.943918	7.16476e-06	0.0011075	Downregulated
Zm00001eb373220	263.87	-10.7257	3.15747	6.17802e-10	3.15625e-07	Downregulated
Zm00001eb396450	2709.56	-1.87322	0.852124	0.000869205	0.0403795	Downregulated
Zm00001eb377400	216.401	-11.8965	3.36856	2.46588e-10	1.34874e-07	Downregulated
Zm00001eb387280	2671.4	1.576	0.566882	0.000234081	0.0161989	Upregulated
Zm00001eb398230	3551.29	-1.59213	0.46106	2.93245e-05	0.00344647	Downregulated
Zm00001eb373970	2791.77	-2.25192	0.648621	2.07984e-05	0.00256081	Downregulated
Zm00001eb399860	2878.98	-2.58269	0.717625	1.24586e-05	0.00170359	Downregulated
Zm00001eb400610	696.309	1.59987	0.669363	0.000686021	0.033816	Upregulated
Zm00001eb373040	2656.69	-2.63827	0.959371	0.00018249	0.0136589	Downregulated
Zm00001eb391860	624.002	3.22714	1.28608	0.000283576	0.0187134	Upregulated
Zm00001eb386660	3184.03	3.98388	2.08003	0.000833811	0.0392637	Upregulated
Zm00001eb388280	186.455	-1.73016	0.744176	0.000761069	0.0366266	Downregulated
Zm00001eb391380	1385.83	-2.44736	0.705401	2.06195e-05	0.00254983	Downregulated
Zm00001eb397830	111.964	-4.43966	1.40421	4.61336e-05	0.0047541	Downregulated
Zm00001eb388840	8366.53	-1.89836	0.554466	2.76416e-05	0.00328947	Downregulated
Zm00001eb383210	197.242	-9.85313	3.14698	4.70849e-08	1.5393e-05	Downregulated
Zm00001eb398810	149.606	4.43795	1.32062	4.27096e-05	0.00446598	Upregulated
Zm00001eb398470	2261.35	-1.1582	0.356801	8.88474e-05	0.00777538	Downregulated
Zm00001eb386320	1647.19	2.39318	0.609573	3.80008e-06	0.000632058	Upregulated
Zm00001eb399220	1123.11	-2.92564	0.64005	2.09291e-07	5.46115e-05	Downregulated
Zm00001eb371810	2444.37	4.25609	1.88519	0.000433383	0.0248426	Upregulated
Zm00001eb377410	276.738	-2.81139	0.999612	0.000147212	0.0117613	Downregulated
Zm00001eb400260	232.13	-10.2036	3.16597	1.32751e-08	5.24402e-06	Downregulated
Zm00001eb402510	1048.07	1.98368	0.789447	0.000431803	0.0248426	Upregulated
Zm00001eb434120	341.698	3.11255	0.670744	1.49373e-07	4.08506e-05	Upregulated
Zm00001eb409030	1025.17	3.69293	1.60558	0.000434947	0.0248426	Upregulated
Zm00001eb409750	237.967	4.83042	2.74232	0.000727013	0.0353465	Upregulated
Zm00001eb425600	148.737	-4.99512	1.15469	7.73826e-07	0.000168009	Downregulated
Zm00001eb407030	164.656	2.96439	1.02687	0.000121357	0.0101283	Upregulated
Zm00001eb413720	20.1599	7.30099	3.6568	0.000380578	0.022933	Upregulated
Zm00001eb419770	219.497	-2.27222	0.692777	3.96434e-05	0.00420723	Downregulated
Zm00001eb405990	803.199	-2.61667	0.798524	3.7034e-05	0.00403571	Downregulated
Zm00001eb434130	235.357	1.76218	0.786629	0.000888716	0.0409674	Upregulated
Zm00001eb427970	355.72	-4.06045	0.978965	1.16532e-06	0.000231777	Downregulated
Zm00001eb432050	768.601	2.3652	0.998983	0.000522873	0.0280067	Upregulated
Zm00001eb428800	2036.88	1.18507	0.384286	0.00014132	0.0114386	Upregulated

## Sheet: MERCK
Table S4. Comprehensive List of DEGs Identified Across All Treatment Comparisons. The table provides the complete set of genes identified as differentially expressed in the pairwise comparisons of MERCK vs. CS. For each gene, the table includes the Gene ID, gene annotation/description, the log2Fold Change (LFC), the p-value, and the FDR(padj) for each comparison. Genes were filtered using the cri…
Gene	baseMean	log2FoldChange	lfcSE	pvalue	padj	direction
Zm00001eb063670	5984.54	2.01507	0.5251	4.06927e-06	0.00231194	Upregulated
Zm00001eb165390	267.071	10.3911	2.83838	6.82974e-09	1.09561e-05	Upregulated
Zm00001eb179240	2261.37	4.56643	0.769464	1.08596e-10	3.29057e-07	Upregulated
Zm00001eb084370	1189.67	1.45338	0.515523	0.000141736	0.0350488	Upregulated
Zm00001eb074830	1012.26	2.42236	0.786044	5.99558e-05	0.018136	Upregulated
Zm00001eb104090	432.965	2.70858	0.690744	3.12833e-06	0.00185462	Upregulated
Zm00001eb102530	2413.09	1.20555	0.402225	8.94637e-05	0.0251522	Upregulated
Zm00001eb092510	85.4327	10.1032	3.81315	2.82168e-05	0.00974049	Upregulated
Zm00001eb163440	56.7925	5.08476	1.6493	4.77758e-05	0.014977	Upregulated
Zm00001eb147730	123.133	11.0263	3.05583	2.25152e-08	2.92386e-05	Upregulated
Zm00001eb147960	742.014	2.12216	0.602415	1.47255e-05	0.00590559	Upregulated
Zm00001eb211160	3769.84	2.48893	0.74659	2.79229e-05	0.00974049	Upregulated
Zm00001eb225810	68.1958	6.37544	2.55327	0.000229477	0.0496671	Upregulated
Zm00001eb211750	897.493	7.90691	1.46921	1.84104e-09	3.86207e-06	Upregulated
Zm00001eb214150	38.7375	6.5806	2.13768	0.000153194	0.0358083	Upregulated
Zm00001eb328980	244.454	6.44128	1.73342	5.09456e-06	0.00272419	Upregulated
Zm00001eb368680	1129.55	3.0075	0.918328	3.15314e-05	0.010616	Upregulated
Zm00001eb333370	244.17	5.28403	0.963206	1.70417e-09	3.86207e-06	Upregulated
Zm00001eb364520	1153.69	1.3751	0.489597	0.000151158	0.0358083	Upregulated
Zm00001eb266410	323.762	3.20745	0.722495	3.99765e-07	0.000330363	Upregulated
Zm00001eb260760	176.54	3.80171	1.28349	7.6719e-05	0.0222575	Upregulated
Zm00001eb272750	4538.57	8.4802	1.67965	1.36648e-08	2.0703e-05	Upregulated
Zm00001eb275400	314.889	3.4289	1.14474	7.36416e-05	0.0215944	Upregulated
Zm00001eb264810	432.008	4.54753	0.825579	1.38827e-09	3.44176e-06	Upregulated
Zm00001eb381250	659.785	4.66672	1.0194	1.61874e-07	0.000152223	Upregulated
Zm00001eb400610	696.309	2.61444	0.62255	1.01592e-06	0.000692631	Upregulated
Zm00001eb389190	444.513	2.82377	0.804037	1.49865e-05	0.00592314	Upregulated
Zm00001eb398810	149.606	6.51575	1.26089	2.05805e-08	2.80625e-05	Upregulated
Zm00001eb379800	3986.44	-1.38412	0.414086	2.77338e-05	0.00974049	Downregulated
Zm00001eb407030	164.656	2.93475	1.03959	0.000123763	0.0321441	Upregulated
Zm00001eb434130	235.357	2.64935	0.72834	9.2513e-06	0.00420487	Upregulated
Zm00001eb427410	911.651	3.13494	0.795909	2.9708e-06	0.00180037	Upregulated

## Sheet: ABG
Table S4. Comprehensive List of DEGs Identified Across All Treatment Comparisons. The table provides the complete set of genes identified as differentially expressed in the pairwise comparisons of ABG vs. CS. For each gene, the table includes the Gene ID, gene annotation/description, the log2Fold Change (LFC), the p-value, and the FDR(padj) for each comparison. Genes were filtered using the crite…
Gene	baseMean	log2FoldChange	lfcSE	pvalue	padj	direction
Zm00001eb019640	107.713	-3.42439	0.886491	4.35676e-06	0.00107176	Downregulated
Zm00001eb038070	4214.88	-2.0089	0.452174	3.33618e-07	0.000119559	Downregulated
Zm00001eb029040	1063.05	-4.24435	1.36296	4.16278e-05	0.00769663	Downregulated
Zm00001eb002600	403.865	1.87375	0.68706	0.000181275	0.0259214	Upregulated
Zm00001eb005700	1296.04	1.52471	0.351133	5.41745e-07	0.000185009	Upregulated
Zm00001eb043940	225.532	11.1244	3.82915	7.6903e-06	0.00170276	Upregulated
Zm00001eb165390	267.071	11.2484	2.89184	5.48169e-10	4.30061e-07	Upregulated
Zm00001eb179240	2261.37	3.59825	0.785504	1.58317e-07	6.56517e-05	Upregulated
Zm00001eb178310	145.869	-7.78257	1.44611	9.54482e-09	5.54134e-06	Downregulated
Zm00001eb165930	90.6603	3.24003	1.05114	6.21221e-05	0.0110631	Upregulated
Zm00001eb072080	299.933	-7.50749	1.25147	1.39199e-10	1.30344e-07	Downregulated
Zm00001eb102530	2413.09	1.35824	0.392532	2.07906e-05	0.00424302	Upregulated
Zm00001eb150350	3986.72	-8.32378	0.697822	4.80408e-34	1.39453e-29	Downregulated
Zm00001eb147730	123.133	9.61961	2.98148	5.72966e-07	0.000193396	Upregulated
Zm00001eb121190	288.615	-3.53997	1.35107	0.000174923	0.0252621	Downregulated
Zm00001eb210970	1150.71	-5.77116	1.00101	2.95518e-10	2.52303e-07	Downregulated
Zm00001eb337870	183.956	3.43143	0.731777	1.0918e-07	4.80196e-05	Upregulated
Zm00001eb333940	4573.74	1.31089	0.47583	0.000154617	0.0231351	Upregulated
Zm00001eb360940	1409.49	-2.31818	0.933778	0.000305964	0.0384482	Downregulated
Zm00001eb333370	244.17	5.50016	0.959867	4.2544e-10	3.43046e-07	Upregulated
Zm00001eb339770	545.397	2.55045	1.01143	0.000271023	0.0352792	Upregulated
Zm00001eb293030	5225.8	-1.68469	0.453626	7.07681e-06	0.00163036	Downregulated
Zm00001eb282490	82.0624	3.20854	1.2351	0.000221824	0.0298106	Upregulated
Zm00001eb264810	432.008	4.49122	0.825355	2.00463e-09	1.49206e-06	Upregulated
Zm00001eb381250	659.785	4.3042	1.02949	9.54909e-07	0.000301294	Upregulated
Zm00001eb400610	696.309	1.96182	0.654606	8.27461e-05	0.0138043	Upregulated
Zm00001eb392900	2680	-4.21215	0.640751	1.97017e-12	2.23921e-09	Downregulated
Zm00001eb398810	149.606	7.48545	1.25002	2.28945e-10	2.01389e-07	Upregulated
Zm00001eb394630	1167.8	-9.93865	1.13099	1.3604e-19	1.97448e-15	Downregulated
Zm00001eb411430	10227.2	7.06206	3.30736	0.000254639	0.0334464	Upregulated
Zm00001eb407030	164.656	2.75383	1.06041	0.00023134	0.0309462	Upregulated
Zm00001eb419310	679.184	-13.5131	3.33532	3.53928e-16	9.26527e-13	Downregulated
Zm00001eb419000	733.432	1.57705	0.542568	0.000110649	0.0175656	Upregulated

## Sheet: SWT
Table S4. Comprehensive List of DEGs Identified Across All Treatment Comparisons. The table provides the complete set of genes identified as differentially expressed in the pairwise comparisons of SWT vs. CS. For each gene, the table includes the Gene ID, gene annotation/description, the log2Fold Change (LFC), the p-value, and the FDR(padj) for each comparison. Genes were filtered using the crite…
Gene	baseMean	log2FoldChange	lfcSE	pvalue	padj	direction
Zm00001eb024470	466.091	-2.81077	0.92256	6.30226e-05	0.0156752	Downregulated
Zm00001eb062860	127.193	4.50581	1.14385	2.69353e-06	0.00111991	Upregulated
Zm00001eb005700	1296.04	1.41153	0.354894	2.78612e-06	0.00112483	Upregulated
Zm00001eb009040	139.092	-2.80543	0.884616	4.5812e-05	0.0121542	Downregulated
Zm00001eb192890	64.5936	-7.01178	2.27064	6.1842e-05	0.0155201	Downregulated
Zm00001eb093580	3912.03	-5.13423	1.56892	2.1563e-05	0.00669128	Downregulated
Zm00001eb095050	1222.88	-8.34161	1.60199	6.33352e-09	6.30117e-06	Downregulated
Zm00001eb129690	44.8791	-8.96981	3.20559	2.3008e-06	0.00100146	Downregulated
Zm00001eb221120	555.844	12.1599	3.44253	3.28743e-08	2.69347e-05	Upregulated
Zm00001eb235080	559.305	12.6116	3.17706	1.4109e-09	1.87159e-06	Upregulated
Zm00001eb316690	184.353	-5.97518	1.32321	2.73522e-07	0.000169322	Downregulated
Zm00001eb304680	2890.56	-6.35754	0.705808	9.57143e-21	1.33316e-16	Downregulated
Zm00001eb333860	1873.81	-3.1635	0.941898	2.21207e-05	0.0067716	Downregulated
Zm00001eb339770	545.397	3.35082	0.939076	1.09497e-05	0.00367501	Upregulated
Zm00001eb333030	4833.43	1.51842	0.458927	2.94029e-05	0.00862185	Upregulated
Zm00001eb264810	432.008	3.81599	0.839603	1.97052e-07	0.000130697	Upregulated
Zm00001eb385770	155.049	-3.99095	1.24516	4.20578e-05	0.011716	Downregulated
Zm00001eb403320	203.353	-6.83041	1.55382	2.8463e-07	0.000172368	Downregulated
Zm00001eb402590	989.57	1.83431	0.414396	3.79517e-07	0.000215759	Upregulated
Zm00001eb418460	35137.1	2.41074	0.783448	6.44006e-05	0.0157102	Upregulated
Zm00001eb420980	508.257	-8.59862	1.51426	9.61977e-10	1.33989e-06	Downregulated
