# Supplementary material for: Transcriptomic and physiological effects of superabsorbent polymer seed coating on maize under drought stress
Source: Front Plant Sci. 2026 Feb 5;17:1736004. doi: 10.3389/fpls.2026.1736004 (PMC12916425; doi:10.3389/fpls.2026.1736004)
Supplement: Supplementary file 7 [file Table5.xlsx]

## Sheet: GO_MERCK_vs_CS_enrichment
Table S5. Functional Enrichment Results Based on Gene Ontology (GO) Analysis. This table summarizes the statistically significant GO terms identified among the Differentially Expressed Genes (DEGs) in the MERCK vs.CS, and terms were considered significant if the False Discovery Rate (FDR) was below a threshold of p-value<0.05.
query	significant	p_value	term_size	query_size	intersection_size	precision	recall	term_id	source	term_name	effective_domain_size	source_order	parents	highlighted
query_1	TRUE	0.0177222	49	11	2	0.181818	0.0408163	GO:0002229	GO:BP	defense response to oomycetes	21641	762		TRUE
query_1	TRUE	0.0177222	49	11	2	0.181818	0.0408163	GO:0002239	GO:BP	response to oomycetes	21641	772		FALSE
query_1	TRUE	0.0412745	106	11	2	0.181818	0.0188679	GO:0009617	GO:BP	response to bacterium	21641	3543		FALSE
query_1	TRUE	0.0412745	94	11	2	0.181818	0.0212766	GO:0042742	GO:BP	defense response to bacterium	21641	10335		TRUE
query_1	TRUE	0.0337583	46	18	2	0.111111	0.0434783	GO:0004675	GO:MF	transmembrane receptor protein serine/threonine kinase activity	24541	960		TRUE
query_1	TRUE	0.0337583	2	18	1	0.0555556	0.5	GO:0004789	GO:MF	thiamine-phosphate diphosphorylase activity	24541	1045		TRUE
query_1	TRUE	0.0337583	84	18	2	0.111111	0.0238095	GO:0004888	GO:MF	transmembrane signaling receptor activity	24541	1126		FALSE
query_1	TRUE	0.0337583	73	18	2	0.111111	0.0273973	GO:0019199	GO:MF	transmembrane receptor protein kinase activity	24541	3426		FALSE
