# Supplementary material for: Transcriptomic and physiological effects of superabsorbent polymer seed coating on maize under drought stress
Source: Front Plant Sci. 2026 Feb 5;17:1736004. doi: 10.3389/fpls.2026.1736004 (PMC12916425; doi:10.3389/fpls.2026.1736004)
Supplement: Supplementary file 8 [file Table6.xlsx]

## Sheet: Sheet1
Table S6. KEGG Pathway Enrichment Analysis of DEGs. This table summarizes the statistically significant KEGG metabolic and signaling pathways identified among the Differentially Expressed Genes (DEGs) in the SWT vs. CS comparison, and pathways were considered significant if the False Discovery Rate (FDR) was below a threshold of p-value<0.05.
query	significant	p_value	term_size	query_size	intersection_size	precision	recall	term_id	source	term_name	effective_domain_size	source_order	parents	highlighted
query_1	TRUE	0.0242653	36	1	1	1	0.0277778	KEGG:00280	KEGG	Valine, leucine and isoleucine degradation	3709	31		FALSE
query_1	TRUE	0.0242653	21	1	1	1	0.047619	KEGG:00650	KEGG	Butanoate metabolism	3709	112		FALSE
query_1	TRUE	0.0283095	63	1	1	1	0.015873	KEGG:04146	KEGG	Peroxisome	3709	282		FALSE
