# Supplementary material for: Transcriptomic and physiological effects of superabsorbent polymer seed coating on maize under drought stress
Source: Front Plant Sci. 2026 Feb 5;17:1736004. doi: 10.3389/fpls.2026.1736004 (PMC12916425; doi:10.3389/fpls.2026.1736004)
Supplement: Supplementary file 9 [file Table7.xlsx]

## Sheet: Stress_Genes
Table S7. Subset of DEGs Directly Involved in Core Stress Response and Defense Pathways. This table lists the curated genes identified across all pairwise comparisons (CN vs. CS, MERCK vs. CS, SWT vs. CS, ABG vs. CS) that are functionally linked to key stress response mechanisms. The table includes Gene ID, functional annotation, log2 Fold Change, and adjusted p-value for the relevant contrasts.
Gene	baseMean	log2FoldChange	lfcSE	pvalue	padj	direction	athaliana_eg_homolog_ensembl_gene	athaliana_eg_homolog_associated_gene_name	comparison	description
Zm00001eb095050	1222.88	-8.34161	1.60199	6.33e-09	6.3e-06	Downregulated	AT5G58787	AT5G58787	SWT_CS	RING/U-box superfamily protein
Zm00001eb093580	3912.03	-5.13423	1.56892	2.16e-05	0.00669128	Downregulated	AT1G33100	AT1G33100	SWT_CS	Protein DETOXIFICATION
Zm00001eb011280	2586.48	-5.03745	1.01727	2.44e-08	8.91e-06	Downregulated			CN_CS	Phytocyanin domain-containing protein
Zm00001eb392900	2680	-4.21215	0.640751	1.97e-12	2.24e-09	Downregulated	AT1G08720	EDR1	ABG_CS	Serine/threonine-protein kinase EDR1
Zm00001eb048140	3064.54	-4.08348	1.15684	1.18e-05	0.00165386	Downregulated	AT5G40020	AT5G40020	CN_CS	Thaumatin
Zm00001eb399090	2030.58	-3.49628	0.943918	7.16e-06	0.0011075	Downregulated			CN_CS	BZIP domain-containing protein
Zm00001eb157410	1230.36	-3.41381	0.757908	2.77e-07	6.85e-05	Downregulated	AT4G18260	AT4G18260	CN_CS	Cytochrome b561 domain-containing protein
Zm00001eb333860	1873.81	-3.1635	0.941898	2.21e-05	0.0067716	Downregulated	AT5G01070	AT5G01070	SWT_CS	RING-CH-type domain-containing protein
Zm00001eb281500	10140.8	-3.10628	1.15924	0.000188	0.0139016	Downregulated	AT5G41600	BTI3	CN_CS	Reticulon-like protein (Fragment)
Zm00001eb314610	7781.61	-2.94926	0.859365	2.03e-05	0.00252883	Downregulated	AT1G62380	ACO2	CN_CS	1-aminocyclopropane-1-carboxylate oxidase (Fragment)
Zm00001eb399220	1123.11	-2.92564	0.64005	2.09e-07	5.46e-05	Downregulated	AT3G17760	GAD5	CN_CS	Glutamate decarboxylase
Zm00001eb399860	2878.98	-2.58269	0.717625	1.25e-05	0.00170359	Downregulated			CN_CS	Glutamine synthetase
Zm00001eb391380	1385.83	-2.44736	0.705401	2.06e-05	0.00254983	Downregulated	AT1G13980	GN	CN_CS	ARF guanine-nucleotide exchange factor GNOM-like
Zm00001eb095370	4337.43	-2.40108	0.529578	2.62e-07	6.65e-05	Downregulated	AT2G41820	AT2G41820	CN_CS	leucine-rich repeat receptor-like tyrosine-protein kinase PXC3
Zm00001eb267050	6409.94	-2.3245	1.14322	0.000982	0.0438462	Downregulated	AT1G20850	XCP2	CN_CS	Xylem cysteine proteinase 1
Zm00001eb316960	7380.45	-2.01932	0.567287	1.33e-05	0.00180903	Downregulated			CN_CS	3-hydroxy-3-methylglutaryl coenzyme A reductase
Zm00001eb038070	4214.88	-2.0089	0.452174	3.34e-07	0.00012	Downregulated			ABG_CS	AP2/ERF domain-containing protein
Zm00001eb002440	6166.96	-1.96855	0.755703	0.000323	0.0204786	Downregulated	AT2G17550	TRM26	CN_CS	Nucleoside-triphosphatase THEP1
Zm00001eb326900	1753.01	-1.92962	0.768023	0.00042	0.0246674	Downregulated	AT3G29575	AFP3	CN_CS	Ninja-family protein 6
Zm00001eb149390	3487.28	-1.75666	0.608274	0.000164	0.0126853	Downregulated	AT5G58380	SIP1	CN_CS	Non-specific serine/threonine protein kinase
Zm00001eb108890	8375.37	-1.71173	0.740764	0.000754	0.0363571	Downregulated	AT1G74160	TRM4	CN_CS
Zm00001eb165860	2890.32	-1.70915	0.760578	0.000849	0.0397732	Downregulated	AT5G27950	AT5G27950	CN_CS	kinesin-like protein klp-3 isoform X2
Zm00001eb190130	3021.97	-1.67668	0.682101	0.000538	0.0286451	Downregulated	AT1G23030	AT1G23030	CN_CS	RING-type E3 ubiquitin transferase
Zm00001eb398230	3551.29	-1.59213	0.46106	2.93e-05	0.00344647	Downregulated	AT1G73570	AT1G73570	CN_CS	ERAD-associated E3 ubiquitin-protein ligase component HRD3A
Zm00001eb216020	7586.48	-1.54153	0.679632	0.000766	0.0367789	Downregulated	AT1G09570	PHYA	CN_CS	Phytochrome
Zm00001eb183860	2254.64	-1.53047	0.484008	8.08e-05	0.00723274	Downregulated			CN_CS	Actin-related protein 3
Zm00001eb143060	3227.07	-1.52085	0.566351	0.000334	0.0209775	Downregulated			CN_CS	Calmodulin-binding transcription activator 4
Zm00001eb100620	5099.39	-1.37986	0.473924	0.000195	0.0142809	Downregulated	AT2G32920	PDIL2-3	CN_CS	Protein disulfide-isomerase
Zm00001eb006080	2074.33	-1.36179	0.566724	0.000778	0.037261	Downregulated			CN_CS	SAC domain-containing protein
Zm00001eb328720	5677.13	-1.27612	0.479062	0.000427	0.0247291	Downregulated	AT3G62210	EDA32	CN_CS	Putative endonuclease or glycosyl hydrolase
Zm00001eb200750	1424.49	-1.17745	0.39128	0.000172	0.0131942	Downregulated	AT2G17440	PIRL5	CN_CS	Disease resistance protein RPM1
Zm00001eb235580	2262.29	-1.13908	0.435856	0.00056	0.0292886	Downregulated	AT2G47470	UNE5	CN_CS	Protein disulfide-isomerase like 2-1
Zm00001eb199970	3523.84	-1.09462	0.394231	0.000382	0.0229432	Downregulated	AT1G20980	SPL14	CN_CS	Squamosa promoter-binding-like protein 15
Zm00001eb231070	8623.68	1.10297	0.390018	0.000341	0.0211396	Upregulated	AT3G58040	SINAT2	CN_CS	RING-type E3 ubiquitin transferase
Zm00001eb325880	14928.1	1.10886	0.468075	0.00113544	0.0483445	Upregulated			CN_CS	NADH dehydrogenase [ubiquinone] iron-sulfur protein 4
Zm00001eb387280	2671.4	1.576	0.566882	0.000234	0.0161989	Upregulated			CN_CS	AP2-EREBP transcription factor
Zm00001eb402590	989.57	1.83431	0.414396	3.8e-07	0.000216	Upregulated	AT5G42290	AT5G42290	SWT_CS	Transcription activator-related
Zm00001eb144260	4122.68	2.40297	0.889356	0.000227	0.0158787	Upregulated	AT1G24440	AT1G24440	CN_CS	RING-type domain-containing protein
Zm00001eb210000	3485.13	3.07457	1.2829	0.000401	0.0239903	Upregulated			CN_CS	Senescence-associated protein DIN1
Zm00001eb427410	911.651	3.13494	0.795909	2.97e-06	0.00180037	Upregulated	AT2G45830	DTA2	MERCK_CS	O-glucosyltransferase rumi homolog
Zm00001eb127300	2790.43	3.61045	1.14557	5.02e-05	0.00507972	Upregulated			CN_CS	pathogen-related protein-like
Zm00001eb112950	31549.2	3.9118	1.29159	7.12e-05	0.00662068	Upregulated	AT5G50700	HSD1	CN_CS	11-beta-hydroxysteroid dehydrogenase 1B-like isoform X2
Zm00001eb371810	2444.37	4.25609	1.88519	0.000433	0.0248426	Upregulated			CN_CS	Anthranilate O-methyltransferase 2-like
Zm00001eb226210	4345.9	4.34162	1.67798	0.000201	0.0146114	Upregulated	AT2G18890	AT2G18890	CN_CS	probable receptor-like serine/threonine-protein kinase At5g57670
Zm00001eb366700	20074.8	4.96541	4.5025	0.00106366	0.0464266	Upregulated	AT5G41040	RWP1	CN_CS	omega-hydroxypalmitate O-feruloyl transferase isoform X1
Zm00001eb213110	12910.4	5.01886	3.91815	0.000965	0.043498	Upregulated			CN_CS	Bifunctional inhibitor/lipid-transfer protein/seed storage 2S albumin superfamily protein
Zm00001eb158810	20368.5	5.22367	3.33559	0.000844	0.0396624	Upregulated	AT1G70410	BCA4	CN_CS	Carbonic anhydrase
Zm00001eb357630	10630.8	5.49609	2.60667	0.000373	0.0226576	Upregulated	AT3G24450	AT3G24450	CN_CS	protein SODIUM POTASSIUM ROOT DEFECTIVE 2
Zm00001eb200910	19946.8	5.52491	2.3483	0.000241	0.0165691	Upregulated	AT4G38970	FBA2	CN_CS	Fructose-bisphosphate aldolase
Zm00001eb226470	1395.91	5.75133	3.0465	0.000488	0.0271348	Upregulated	AT4G30280	XTH18	CN_CS	Xyloglucan endotransglucosylase/hydrolase
Zm00001eb146710	24468.7	6.23235	2.48425	0.000141	0.0114386	Upregulated	AT5G41040	RWP1	CN_CS	omega-hydroxypalmitate O-feruloyl transferase isoform X1
Zm00001eb411430	10227.2	7.06206	3.30736	0.000255	0.0334464	Upregulated	AT3G60120	BGLU27	ABG_CS	Beta-glucosidase 17
Zm00001eb186800	4632.92	7.2022	2.68765	6.82e-05	0.00642553	Upregulated			CN_CS	Phosphoribosylanthranilate transferase
Zm00001eb053710	10743.4	7.36448	2.15945	9.86e-06	0.00143013	Upregulated	AT5G25420	AT5G25420	CN_CS	Nucleobase-ascorbate transporter LPE1
Zm00001eb158950	10034.3	7.38923	1.60245	1.02e-07	2.97e-05	Upregulated	AT2G18360	AT2G18360	CN_CS	AB hydrolase-1 domain-containing protein
